# Supplementary material for: Suitable Stereoscopic Configuration of Electrolyte Additive Enabling Highly Reversible and High—Rate Zn Anodes
Source: Molecules. 2024 Jul 21;29(14):3416. doi: 10.3390/molecules29143416 (PMC11280124; doi:10.3390/molecules29143416)
Supplement: Supplementary file 1 [file molecules-29-03416-s001.zip]

Archive with 1 entries (1 files):
- molecules-3087391-supplementary.pdf
